# Supplementary material for: The Endocannabinoid System, Aggression, and the Violence of Synthetic Cannabinoid Use, Borderline Personality Disorder, Antisocial Personality Disorder, and Other Psychiatric Disorders
Source: Front Behav Neurosci. 2018 Mar 27;12:41. doi: 10.3389/fnbeh.2018.00041 (PMC5880947; doi:10.3389/fnbeh.2018.00041)
Supplement: Supplementary file 1 [file Table1.xlsx]

## Sheet: Sheet1
Animal studies exploring the effects of exogenous cannabinoids and endocannabinoids on aggression
Study	Chemical studied (Cannabinoid/SC)	Route of administration	Dose	Subject	Situation/behaviour studied	Effect
Miczek 1978	THC	Intraperitoneal injection	0.125 to 4 mg/kg	Resident mice & rats	Prior to participation in resident intruder paradigm	Decreased frequency of attacks by resident animals, dose dependent effect
Miczek 1978	THC	Orally	0.125 to 4 mg/kg	Squirrel monkeys	Prior to participation in resident intruder paradigm	Decreased frequency of attacks by resident animals, dose dependent effect
Miczek 1978	THC	Intraperitoneal injection	0.125 to 4.0 mg/kg	Resident mice & rats paired with non-attacking opponents	Defense, submissions, flight reactions when paired with non-treated attacking resident opponents	No change
Miczek 1978	THC	Orally	0.125 to 4.0 mg/kg	Squirrel monkeys paired with non-attacking opponents	Defense, submissions, flight reactions when paired with non-treated attacking resident opponents	No change
Cutler and Macintosh 1975	THC	Intraperitoneal injection	5 mg/kg	Mice and rats	Aggression	Increased aggression
Sieber et al., 1980	THC	Orally	20 mg/kg	Male mice	Aggression	No effect
van Ree et al 1984	Low dose THC	Intraperitoneal injection	1mg/kg	Isolated rats	Social interaction	Low dose- decreased aggression
van Ree et al 1984	High dose THC	Intraperitoneal injection	10 mg/kg	Isolated rats	Social interaction	High dose- decreased social interactions
Cherek et al 1980	THC dose	Injected	0.5 or 1 mg/kg	Pigeons	Aggression	Negative correlation between THC dose and aggression
Carder and Olson, 1972	THC and Propylene glycol	Orally	1 mg/kg (THC)	Rats- aggressive and electrically shocked	Aggression	Increased aggression
Ueki 1979	Chronic daily THC dosing	Intraperitoneal injection	6 mg/kg	Rats-isolated	Aggression	Increased aggression after 2 weeks treatment, if isolated
Ueki 1979	Chronic daily THC dosing	Inraperitoneal injection	6 mg/kg	Rats-group housed	Aggression	Decreased muricide by 50%, and reduced attacks when group housed
Martin et al 2002				CB1 Knockout Mice	Aggression	Increased aggression towards intruders in first session
Rodrigues-Arias et al., 2013				Mice-CB1KO compared to wild type mice	Social encounters and aggression	CB1KO mice: Increased time in threat & attack behaviors, sooner aggression, longer period of aggression
Rodrigues-Arias et al., 2013	CB1 agonist: arachidonyl-2’-chloroethylamide	Intraperitoneal injection	2 mg/kg	Mice-single housed aggressive	Aggression	Decreased aggression
Rodrigues-Arias et al., 2015				Mice-CB2KO compared to wild type mice	Resident intruder paradigm & Social interaction	CB2KO mice: Increased aggression, longer periods and higher frequency
Rodrigues-Arias et al., 2015	CB2 agonist (JWH133) administration	Intraperitoneal injection	1,2,4 mg/kg	Oncins France 1 mice-isolated (selectively bred for aggression)	Aggression	Decreased aggression
Rodrigues-Arias et al., 2015	CB2 antagonist(AM630) pre-treatment( 2 or 4 mg/kg)	Intraperitoneal injection	2 or 4 mg/kg(AM 630)	Oncins France 1 mice-isolated	Aggression	Increased aggression compared to mice with CB2 agonist treatment
	and agonist (JWH 133) 2 or 4 mg/kg administration
Sulcova et al., 1998	Anandamide (AEA)-low dose	Systemic administration	0.01-0.1 mg/kg	Mice-singly housed aggressive	Agonistic behavior	No effect
Sulcova et al., 1998	Anandamide (AEA)-high dose	Systemic administration	10 mg/kg	Mice-singly housed aggressive	Aggression	Significant decrease in aggression
						Increased timidity
Sulcova et al., 1998	Anandamide (AEA)-low dose	Systemic administration	0.01 mg/kg	Mice-timid	Aggression	Increased aggression
Sulcova et al., 1998	Anandamide (AEA)-high dose	Systemic administration	10 mg/kg	Mice-timid	Aggression	No effect
Aliczki et al., 2015	Monoacylglycerol (MAGL) inhibitor -JZL184	Intraperitoneal injection	8&16 mg/kg	Mice-CD1, Resident intruder paradigm	Aggression	Decreased aggession, decreased number of bites delivered and increased number of received bites
Aliczki et al., 2015	Monoacylglycerol (MAGL) inhibitor -JZL184	Intraperitoneal injection	16 mg/kg	Mice-CD1, Resident intruder paradigm	Aggression	Increase in bites received, defensiveness level unchanged
Aliczki et al., 2015	Monoacylglycerol (MAGL) inhibitor -JZL184	Intraperitoneal injection	16 mg/kg	Mice-CD1, Resident intruder paradigm	Aggression	Increase in bites received, defensiveness level unchanged
	and adding CB1 antagonist AM251 (0.5 mg/kg)
Moise et al., 2008	CB1 receptor blockers-Rimonabant and	Intraperitoneal injection	5 mg/kg	Syrian hamsters-male	Conditioned and unconditioned social defeat	Day 1- unconditioned social defeat- exposure of experimental hamster to home cage of resident hamster
	AM251	Intraperitoneal injection	5 mg/kg			Day 2- conditioned social defeat in experimental hamster on introduction of smaller, non-aggressive hamster into cage
Moise et al., 2008	FAAH inhibitor-URB597	Intraperitoneal injection	0.3 or 3 mg/kg	Syrian hamsters-male	Conditioned and unconditioned social defeat	Day 1- unconditioned social defeat- exposure of experimental hamster to home cage of resident hamster
						Day 2- conditioned social defeat in experimental hamster on introduction of smaller, non-aggressive hamster into cage
Moise et al., 2008	Diazepam	Intraperitoneal injection	2 or 6 mg/kg	Syrian hamsters-male	Submissive and defensive behavior	Decreased during conditioned defeat
						Aggressive behavior-no difference by dose

## Sheet: Sheet2
Human studies exploring the links between exogenous cannabioids, endocannabinoids, and aggression
Study	Chemical studied (Cannabinoid/SC)	Subject and follow-up	Situation/behaviour studied	Measures used	Effect
El Marroun, 2011	Prenatal cannabis exposure	Humans-children	Aggression and inattention at 18 months	Caregiver report	Females (but not males) scored higher on both measures at 18 months, absent at 36 months
Day et al., 2011	PME (1st trimester, daily use v/s all other use)	Humans-children & adolescents	Delinquency and externalizing behaviors	Self Report Delinquency Scale & caretaker report	Significantly increased delinquent behavior at age 14 of heavier marijuana users (OR 1.76 (CI 1.05-2.96))
					PME significantly predicted child depressive symptoms and attention problems at age 10. Depressive symptoms and attention problems at age 10 significantly predicted delinquency at 14 years.
Goldschmidt et al., 2000	Prenatal cannabis exposure	Humans-children	Delinquency and externalizing behaviors	Caretaker report, teacher's report form	Prenatal marijuana use significantly related to increased hyperactivity, impulsivity, and inattention symptoms, increased delinquency, and increased externalizing problems.
Koethe et al., 2014	AEA	Humans-BPD	CSF levels		Decreased levels
Bassir Nia et al., 2016	Use of THC (MJ+/-)and SCs (SCs+/-)	Humans-inpatients in dual diagnosis psychiatric unit	Aggression	Chart review	SC+/MJ- patients significantly more psychotic symptoms (OR 4.44), followed by SC+/MJ+ (OR 3.61), and SC-/MJ+ (1.87)
					Agitation more prominent in SC+/MJ-; aggression in SC+/MJ+ subjects
Clayton et al., 2017	SCs and Cannabis	Humans-youths grade 9 to 12	2015 Youth Risk Behavior Survey (n=15624)	Substance use, injury/violence, mental health, and sexual health	Students with SC use more likely to engage in sexual and physical violence during dating, forced sexual intercourse upon another, injury with weapon on school property, physical fights and carry weapons compared to MJ only users.
Arsenault et al., 2000	Marjuana dependence, alcohol dependence, schizophrenia spectrum disorder criteria	Humans (n=961), annual city birth cohort	Violence	Court convictions in New Zealand and Australia	Odds of violence for marijuana plus schizophrenia spectrum disorder 18.4 (C.I. 7.5-45.3); alcohol plus marijuana dependence 11.7 (C.I. 5.9-23.4); alcohol dependence plus schizophrenia spectrum disorder 8.3 (C.I. 3.2-21.5)
Koen et al., 2004	Cannabis and alcohol use (no amount specified)	Humans-70 acutely relapsed male schizophrenia patients	Violence		Combined use of cannabis and alcohol significant predictor of violence in this population (OR 6.89, (C.I. 1.28-37.05))
Dugre et al., 2017	Cannabis use	Humans-(n=1136) male and female patients	Violence		Patients with cannabis use at discharge 2.44 times more likely to be violent (OR= 2.44, (C.I. 1.06-5.63))
Chiang et al., 2004	FAAH gene expression-A/A	Humans-137 alcoholic males-A/A genotype	Polymorphism C385A-decreased FAAH activity	ASPD	Decreased FAAH expression associated with diagnosis of ASPD
Hoenicka et al., 2007	AEA levels in vitro	Humans-impulsive-antisocial psychopathic traits	Antisocial traits	PCL-R	Lower AEA in vitro levels in ASPD population and higher CB1 receptor availability in people with antisocial traits
Van Laere et al., 2009	CB1 receptor availability in amygdala	Humans-47 healthy individuals	Novelty seeking- core feature of ASPD		Inversely correlated with CB1 receptor availability
Schaefer et al., 2014	Anandamide, 2-AG, Fatty acid ethanolamides	Humans- BPD, PTSD and Controls	AEA serum levels	Serum levels	AEA serum levels elevated in BPD
Abbreviations
THC= MJ or Marijuana
SCs=Synthetic Cannabinoids
AEA=Anandamide
PTSD=Posttraumatic Stress Disorder
BPD=Borderline Personality Disorder
FAAH= Fatty Acid Amide Hydrolase
ASPD= Antisocial Personality Disorder
PCL-R= Psychopathy Checklist-Revised
PME= Prenatal marijuana Exposure
